# Supplementary material for: Loss of SOX9 Expression Is Associated with PSA Recurrence in ERG-Positive and PTEN Deleted Prostate Cancers
Source: PLoS One. 2015 Jun 1;10(6):e0128525. doi: 10.1371/journal.pone.0128525 (PMC4452277; doi:10.1371/journal.pone.0128525)
Supplement: S3 Table — (XLS) [file pone.0128525.s003.xls]

## Sheet: Blatt1
S3 Table. Numbers of patients at risk of biochemical recurrence in ERG-negative and ERG positive cancers
ERG-negative cancers					ERG-positive cancers
Time (months)	n with event	n censored	n without event		Time (months)	n with event	n censored	n without event
0	0	0	3406		0	0	0	2877
0	0	3	3406		0	0	3	2877
0.1	0	3	3403		0.1	0	3	2874
0.2	0	5	3400		0.2	0	5	2871
0.3	0	2	3395		0.3	1	1	2866
0.4	1	2	3393		0.4	0	2	2864
0.5	2	3	3390		0.5	1	0	2862
0.7	3	2	3385		0.6	3	2	2861
0.8	3	1	3380		0.7	2	1	2856
0.9	1	0	3376		0.9	2	0	2853
1	0	2	3375		1	2	0	2851
1.1	3	1	3373		1.1	3	1	2849
1.2	4	3	3369		1.2	1	0	2845
1.3	4	2	3362		1.3	2	2	2844
1.4	4	4	3356		1.4	1	2	2840
1.5	5	2	3348		1.5	4	1	2837
1.6	3	4	3341		1.6	6	2	2832
1.7	6	0	3334		1.7	2	0	2824
1.8	3	0	3328		1.8	3	1	2822
1.9	5	2	3325		1.9	2	1	2818
2	1	2	3318		2	4	1	2815
2.1	3	1	3315		2.1	4	1	2810
2.2	2	0	3311		2.2	4	0	2805
2.3	3	0	3309		2.3	5	0	2801
2.4	4	0	3306		2.4	2	0	2796
2.5	2	3	3302		2.5	2	1	2794
2.6	2	0	3297		2.6	4	2	2791
2.7	2	2	3295		2.7	4	2	2785
2.8	2	6	3291		2.8	3	1	2779
2.9	3	1	3283		2.9	4	2	2775
3	11	13	3279		3	7	14	2769
3.1	4	7	3255		3.1	3	6	2748
3.2	5	12	3244		3.2	7	10	2739
3.3	5	3	3227		3.3	6	10	2722
3.4	5	9	3219		3.4	5	2	2706
3.5	4	7	3205		3.5	1	4	2699
3.6	0	6	3194		3.6	3	3	2694
3.7	5	2	3188		3.7	6	2	2688
3.8	3	0	3181		3.8	3	3	2680
3.9	6	8	3178		3.9	0	2	2674
4	5	1	3164		4	1	1	2672
4.1	2	2	3158		4.1	0	2	2670
4.2	3	4	3154		4.2	2	1	2668
4.3	1	1	3147		4.3	6	1	2665
4.4	0	3	3145		4.4	3	1	2658
4.5	2	1	3142		4.6	2	0	2654
4.6	4	0	3139		4.7	2	1	2652
4.7	1	2	3135		4.8	1	3	2649
4.8	2	0	3132		4.9	1	1	2645
4.9	1	4	3130		5	1	0	2643
5	1	1	3125		5.1	1	1	2642
5.1	1	0	3123		5.2	0	1	2640
5.2	1	0	3122		5.4	1	1	2639
5.3	2	0	3121		5.5	0	4	2637
5.4	0	2	3119		5.6	3	2	2633
5.5	2	2	3117		5.7	4	1	2628
5.6	3	0	3113		5.8	1	0	2623
5.7	3	1	3110		5.9	1	3	2622
5.8	1	0	3106		6	2	2	2618
5.9	2	0	3105		6.1	2	1	2614
6	2	4	3103		6.2	3	0	2611
6.1	2	2	3097		6.4	1	1	2608
6.2	1	0	3093		6.5	1	0	2606
6.3	3	0	3092		6.6	2	0	2605
6.4	3	1	3089		6.8	2	0	2603
6.5	1	0	3085		6.9	1	2	2601
6.6	3	1	3084		7.1	0	2	2598
6.7	2	2	3080		7.3	3	0	2596
6.8	2	1	3076		7.4	0	1	2593
6.9	2	2	3073		7.5	0	1	2592
7	6	1	3069		7.7	0	1	2591
7.1	3	2	3062		7.8	7	1	2590
7.2	0	1	3057		7.9	2	0	2582
7.3	1	2	3056		8.2	0	2	2580
7.4	1	2	3053		8.3	0	1	2578
7.5	2	2	3050		8.4	1	0	2577
7.7	2	0	3046		8.5	0	1	2576
7.8	2	0	3044		8.6	1	0	2575
7.9	2	0	3042		8.7	1	1	2574
8	1	1	3040		8.8	2	1	2572
8.1	4	0	3038		8.9	1	0	2569
8.2	1	1	3034		9	3	0	2568
8.3	2	1	3032		9.2	4	0	2565
8.4	5	0	3029		9.4	1	0	2561
8.5	1	1	3024		9.5	2	0	2560
8.6	2	1	3022		9.6	2	0	2558
8.7	1	0	3019		9.9	3	0	2556
8.8	1	0	3018		10	3	0	2553
8.9	1	0	3017		10.1	1	0	2550
9.1	2	1	3016		10.2	1	0	2549
9.2	2	0	3013		10.3	3	1	2548
9.3	2	0	3011		10.4	1	0	2544
9.4	3	2	3009		10.5	1	0	2543
9.5	3	0	3004		10.6	2	1	2542
9.6	2	0	3001		10.8	0	1	2539
9.7	1	0	2999		10.9	1	0	2538
9.8	0	1	2998		11	0	1	2537
9.9	4	0	2997		11.1	1	0	2536
10	4	1	2993		11.2	2	0	2535
10.1	3	1	2988		11.3	2	0	2533
10.2	2	0	2984		11.4	1	0	2531
10.3	4	0	2982		11.5	1	1	2530
10.4	2	0	2978		11.6	2	1	2528
10.6	1	0	2976		11.7	0	1	2525
10.7	1	0	2975		11.8	0	3	2524
10.8	1	1	2974		11.9	3	0	2521
10.9	1	0	2972		12	0	18	2518
11	3	2	2971		12.1	2	8	2500
11.1	2	0	2966		12.2	1	12	2490
11.2	2	0	2964		12.3	4	19	2477
11.3	1	1	2962		12.4	2	14	2454
11.4	3	1	2960		12.5	3	22	2438
11.5	1	1	2956		12.6	3	18	2413
11.7	3	0	2954		12.7	2	23	2392
11.8	0	1	2951		12.8	2	9	2367
11.9	3	0	2950		12.9	2	19	2356
12	4	20	2947		13	1	2	2335
12.1	3	19	2923		13.1	3	4	2332
12.2	5	27	2901		13.2	1	2	2325
12.3	1	24	2869		13.3	1	2	2322
12.4	2	12	2844		13.5	0	1	2319
12.5	1	32	2830		13.6	2	0	2318
12.6	2	33	2797		13.7	0	2	2316
12.7	0	29	2762		13.8	1	0	2314
12.8	0	25	2733		13.9	0	2	2313
12.9	4	30	2708		14	1	1	2311
13	1	7	2674		14.1	1	0	2309
13.1	2	2	2666		14.3	1	1	2308
13.2	0	3	2662		14.4	1	1	2306
13.3	0	5	2659		14.5	2	1	2304
13.4	1	1	2654		14.6	1	0	2301
13.5	2	3	2652		14.7	2	3	2300
13.6	0	3	2647		14.8	0	1	2295
13.7	1	1	2644		14.9	1	1	2294
13.8	2	1	2642		15	0	1	2292
13.9	0	5	2639		15.1	1	2	2291
14	2	2	2634		15.3	3	1	2288
14.1	0	1	2630		15.4	2	0	2284
14.2	2	3	2629		15.5	2	1	2282
14.3	1	1	2624		15.6	2	0	2279
14.4	0	1	2622		15.7	1	2	2277
14.5	0	1	2621		15.8	1	1	2274
14.6	1	0	2620		15.9	1	1	2272
14.7	1	1	2619		16	1	0	2270
14.8	2	0	2617		16.1	0	2	2269
14.9	3	4	2615		16.2	2	1	2267
15	1	3	2608		16.3	0	1	2264
15.1	0	2	2604		16.4	3	1	2263
15.2	3	0	2602		16.6	2	0	2259
15.4	2	2	2599		16.7	2	0	2257
15.5	1	0	2595		16.8	0	1	2255
15.6	0	2	2594		17	1	1	2254
15.7	2	2	2592		17.1	1	0	2252
15.8	2	2	2588		17.2	1	0	2251
15.9	2	0	2584		17.3	0	1	2250
16	1	1	2582		17.4	0	1	2249
16.1	2	0	2580		17.5	1	1	2248
16.3	0	1	2578		17.6	1	1	2246
16.4	1	1	2577		17.7	1	1	2244
16.5	1	1	2575		17.9	1	0	2242
16.6	2	2	2573		18	1	1	2241
16.7	3	1	2569		18.1	1	0	2239
16.8	2	1	2565		18.2	3	1	2238
16.9	2	1	2562		18.3	2	1	2234
17	3	2	2559		18.4	0	1	2231
17.1	3	1	2554		18.5	1	1	2230
17.2	2	0	2550		18.6	1	0	2228
17.4	5	0	2548		18.9	2	0	2227
17.5	1	0	2543		19.1	2	2	2225
17.6	1	2	2542		19.2	2	0	2221
17.7	2	1	2539		19.3	1	1	2219
17.8	3	0	2536		19.4	0	1	2217
18	3	0	2533		19.5	2	0	2216
18.1	1	0	2530		19.6	1	1	2214
18.2	2	2	2529		19.9	0	1	2212
18.3	2	0	2525		20	0	1	2211
18.4	2	0	2523		20.1	1	1	2210
18.6	1	0	2521		20.2	0	1	2208
18.9	1	0	2520		20.3	3	0	2207
19	3	1	2519		20.4	0	1	2204
19.1	1	1	2515		20.5	1	1	2203
19.2	0	2	2513		20.7	1	0	2201
19.4	1	2	2511		20.8	1	0	2200
19.5	2	1	2508		20.9	1	0	2199
19.7	0	2	2505		21.1	1	1	2198
19.8	2	1	2503		21.2	1	1	2196
20	1	3	2500		21.4	0	1	2194
20.2	1	3	2496		21.5	1	1	2193
20.3	0	1	2492		21.6	1	0	2191
20.4	1	2	2491		21.7	0	1	2190
20.5	1	0	2488		21.8	2	0	2189
20.6	1	2	2487		21.9	1	0	2187
20.7	2	0	2484		22.1	0	2	2186
20.8	1	0	2482		22.3	1	1	2184
20.9	2	0	2481		22.4	2	0	2182
21	2	3	2479		22.5	1	0	2180
21.1	1	2	2474		22.6	2	0	2179
21.2	2	0	2471		22.8	1	0	2177
21.4	3	0	2469		22.9	1	0	2176
21.6	5	1	2466		23	2	3	2175
21.7	1	1	2460		23.1	1	0	2170
21.9	1	1	2458		23.4	0	2	2169
22	0	1	2456		23.5	1	2	2167
22.1	2	0	2455		23.6	2	1	2164
22.2	2	1	2453		23.7	0	2	2161
22.3	2	0	2450		23.8	1	2	2159
22.5	1	0	2448		23.9	1	2	2156
22.6	1	1	2447		24	1	29	2153
22.9	1	0	2445		24.1	1	31	2123
23	4	1	2444		24.2	2	28	2091
23.1	0	1	2439		24.3	1	20	2061
23.2	1	0	2438		24.4	0	38	2040
23.4	1	0	2437		24.5	1	28	2002
23.5	3	2	2436		24.6	3	32	1973
23.6	1	1	2431		24.7	1	30	1938
23.7	1	0	2429		24.8	3	17	1907
23.8	5	0	2428		24.9	0	24	1887
23.9	3	8	2423		25	0	13	1863
24	3	52	2412		25.1	2	1	1850
24.1	4	32	2357		25.2	0	1	1847
24.2	3	66	2321		25.3	1	3	1846
24.3	0	17	2252		25.4	1	2	1842
24.4	0	53	2235		25.5	4	2	1839
24.5	1	36	2182		25.6	3	0	1833
24.6	2	63	2145		25.7	0	1	1830
24.7	1	53	2080		25.8	0	1	1829
24.8	0	32	2026		25.9	0	4	1828
24.9	1	46	1994		26	1	0	1824
25	0	7	1947		26.1	2	1	1823
25.2	0	2	1940		26.2	1	2	1820
25.3	2	4	1938		26.3	0	1	1817
25.4	1	1	1932		26.4	1	1	1816
25.5	1	2	1930		26.5	0	1	1814
25.6	2	1	1927		26.7	1	0	1813
25.7	0	1	1924		26.8	0	2	1812
25.8	0	2	1923		26.9	0	1	1810
25.9	0	1	1921		27	0	3	1809
26	1	2	1920		27.1	1	0	1806
26.1	0	1	1917		27.2	1	1	1805
26.2	3	0	1916		27.5	0	3	1803
26.3	2	2	1913		27.6	1	1	1800
26.4	3	2	1909		27.7	1	1	1798
26.5	0	1	1904		27.8	0	2	1796
26.7	1	2	1903		27.9	1	0	1794
26.9	0	1	1900		28	1	1	1793
27	1	0	1899		28.1	1	0	1791
27.1	2	0	1898		28.3	0	1	1790
27.2	1	0	1896		28.4	0	1	1789
27.4	0	2	1895		28.6	1	2	1788
27.6	0	2	1893		28.7	1	0	1785
27.7	2	0	1891		28.8	1	1	1784
27.8	0	1	1889		28.9	3	0	1782
27.9	0	1	1888		29	1	0	1779
28	0	1	1887		29.1	1	3	1778
28.2	1	1	1886		29.2	0	2	1774
28.5	0	1	1884		29.5	1	0	1772
28.6	2	1	1883		29.6	1	1	1771
28.7	2	0	1880		29.7	2	0	1769
28.8	1	0	1878		29.8	1	0	1767
29	2	0	1877		29.9	2	0	1766
29.2	1	0	1875		30	0	2	1764
29.3	2	1	1874		30.1	1	1	1762
29.4	0	2	1871		30.2	0	1	1760
29.5	1	0	1869		30.5	3	0	1759
29.6	1	1	1868		30.6	0	3	1756
29.7	2	0	1866		31	1	1	1753
29.8	1	0	1864		31.1	0	1	1751
30.1	0	2	1863		31.2	0	1	1750
30.2	1	0	1861		31.3	0	1	1749
30.4	2	0	1860		31.7	0	1	1748
30.6	0	1	1858		31.8	1	0	1747
30.7	2	0	1857		31.9	2	0	1746
30.8	3	0	1855		32.4	1	0	1744
30.9	0	1	1852		32.5	1	0	1743
31	1	0	1851		32.7	1	0	1742
31.1	1	0	1850		32.8	1	0	1741
31.2	1	1	1849		32.9	1	2	1740
31.3	1	2	1847		33	2	0	1737
31.4	0	2	1844		33.1	0	1	1735
31.5	0	1	1842		33.2	1	0	1734
31.6	1	0	1841		33.4	0	1	1733
31.7	1	2	1840		33.5	1	0	1732
32	0	1	1837		33.6	2	0	1731
32.2	1	0	1836		33.9	1	0	1729
32.3	1	1	1835		34	2	1	1728
32.4	1	1	1833		34.1	1	0	1725
32.5	1	0	1831		34.3	1	1	1724
32.6	0	2	1830		34.4	1	0	1722
32.7	0	1	1828		34.5	0	1	1721
32.8	1	0	1827		34.7	0	1	1720
33	1	0	1826		34.8	1	1	1719
33.1	1	0	1825		34.9	1	0	1717
33.2	1	0	1824		35	1	0	1716
33.3	2	0	1823		35.1	2	1	1715
33.4	1	0	1821		35.2	1	1	1712
33.5	1	0	1820		35.4	3	2	1710
33.7	2	0	1819		35.5	0	1	1705
33.9	1	0	1817		35.6	0	2	1704
34.1	0	2	1816		35.8	1	0	1702
34.2	0	1	1814		35.9	3	3	1701
34.3	2	0	1813		36	2	12	1695
34.4	1	0	1811		36.1	0	12	1681
34.7	0	2	1810		36.2	1	17	1669
35	0	1	1808		36.3	1	12	1651
35.1	1	1	1807		36.4	1	24	1638
35.2	1	2	1805		36.5	1	13	1613
35.3	1	0	1802		36.6	0	20	1599
35.6	1	0	1801		36.7	0	17	1579
35.7	2	1	1800		36.8	1	32	1562
35.8	3	0	1797		36.9	0	18	1529
35.9	0	14	1794		37	0	7	1511
36	0	18	1780		37.2	0	1	1504
36.1	1	33	1762		37.3	0	1	1503
36.2	0	34	1728		37.5	1	2	1502
36.3	2	20	1694		37.6	0	2	1499
36.4	1	35	1672		37.8	0	2	1497
36.5	1	14	1636		37.9	1	2	1495
36.6	1	33	1621		38	0	2	1492
36.7	1	32	1587		38.1	1	0	1490
36.8	1	47	1554		38.4	2	0	1489
36.9	2	20	1506		38.6	0	2	1487
37	1	8	1484		38.7	1	3	1485
37.1	0	3	1475		38.9	0	2	1481
37.2	0	5	1472		39.1	1	1	1479
37.3	1	3	1467		39.3	0	2	1477
37.5	1	2	1463		39.4	0	1	1475
37.6	0	2	1460		39.5	1	1	1474
37.7	0	2	1458		39.6	3	1	1472
37.8	0	2	1456		39.7	1	1	1468
38	1	1	1454		39.8	0	1	1466
38.1	1	3	1452		40	0	1	1465
38.2	2	0	1448		40.2	1	0	1464
38.3	1	2	1446		40.4	0	1	1463
38.4	0	1	1443		40.7	3	1	1462
38.5	0	3	1442		41.2	2	0	1458
38.6	0	1	1439		41.7	1	0	1456
38.7	1	1	1438		41.9	1	0	1455
38.8	1	0	1436		42.3	1	0	1454
38.9	1	3	1435		42.7	1	0	1453
39	0	2	1431		42.8	0	1	1452
39.1	2	1	1429		42.9	0	1	1451
39.2	0	1	1426		43.4	1	0	1450
39.3	0	1	1425		43.8	1	0	1449
39.5	1	1	1424		43.9	1	0	1448
39.7	1	0	1422		44	1	0	1447
39.8	2	0	1421		44.6	1	0	1446
39.9	0	1	1419		44.7	1	0	1445
40.2	0	1	1418		44.8	1	0	1444
40.3	0	1	1417		45	0	1	1443
40.4	1	0	1416		45.1	2	0	1442
40.5	1	0	1415		45.3	2	1	1440
40.6	1	0	1414		45.4	1	1	1437
40.7	1	0	1413		45.5	1	0	1435
40.8	1	1	1412		45.7	0	2	1434
40.9	1	1	1410		45.8	1	1	1432
41	2	1	1408		45.9	2	0	1430
41.2	1	0	1405		46	1	0	1428
41.3	0	1	1404		46.2	1	0	1427
41.6	1	0	1403		46.3	2	1	1426
41.7	2	0	1402		46.5	1	0	1423
41.9	2	1	1400		46.6	1	0	1422
42	2	1	1397		46.8	0	3	1421
42.6	1	1	1394		46.9	2	0	1418
42.7	1	0	1392		47.1	1	0	1416
42.9	0	1	1391		47.2	2	0	1415
43	1	0	1390		47.4	1	0	1413
43.2	1	0	1389		47.5	1	0	1412
43.5	0	1	1388		47.6	1	2	1411
43.6	1	0	1387		47.7	0	1	1408
43.9	0	1	1386		47.9	2	7	1407
44	1	0	1385		48	0	8	1398
44.2	0	1	1384		48.1	0	20	1390
44.3	2	0	1383		48.2	1	9	1370
44.5	0	1	1381		48.3	1	21	1360
44.6	1	0	1380		48.4	0	18	1338
44.8	1	2	1379		48.5	1	16	1320
45	0	1	1376		48.6	2	29	1303
45.3	1	0	1375		48.7	1	15	1272
45.6	0	1	1374		48.8	2	22	1256
45.7	0	1	1373		48.9	2	16	1232
45.9	1	0	1372		49	0	7	1214
46.1	1	0	1371		49.1	2	0	1207
46.3	1	0	1370		49.2	0	5	1205
46.4	2	0	1369		49.3	2	0	1200
46.5	1	0	1367		49.4	1	2	1198
46.9	1	0	1366		49.5	1	1	1195
47	0	1	1365		49.6	0	1	1193
47.1	1	0	1364		49.7	1	1	1192
47.3	0	1	1363		49.9	0	1	1190
47.4	0	1	1362		50	1	0	1189
47.5	0	2	1361		50.1	1	0	1188
47.8	0	2	1359		50.2	0	2	1187
47.9	2	2	1357		50.3	0	1	1185
48	2	8	1353		50.4	0	1	1184
48.1	0	47	1343		50.6	0	1	1183
48.2	1	23	1296		50.8	1	0	1182
48.3	0	25	1272		50.9	1	0	1181
48.4	1	19	1247		51	0	1	1180
48.5	2	20	1227		51.1	1	0	1179
48.6	0	35	1205		51.5	0	1	1178
48.7	1	24	1170		51.7	0	2	1177
48.8	0	40	1145		51.8	2	0	1175
48.9	1	14	1105		51.9	1	0	1173
49	2	5	1090		52	0	1	1172
49.1	1	1	1083		52.4	1	0	1171
49.2	1	2	1081		52.5	1	0	1170
49.3	1	1	1078		53.2	0	1	1169
49.4	0	3	1076		54.4	0	1	1168
49.5	1	1	1073		55.1	0	1	1167
49.6	0	1	1071		55.2	1	0	1166
49.7	0	1	1070		55.9	2	0	1165
49.9	0	1	1069		56	1	0	1163
50	1	1	1068		56.2	1	0	1162
50.1	2	1	1066		56.4	1	1	1161
50.4	0	3	1063		56.7	0	1	1159
50.5	1	0	1060		56.8	0	1	1158
50.6	0	1	1059		57	1	2	1157
50.7	1	1	1058		57.1	2	0	1154
50.8	1	1	1056		57.2	0	1	1152
50.9	1	0	1054		57.8	0	1	1151
51	0	1	1053		57.9	1	0	1150
51.2	0	1	1052		58	0	1	1149
51.5	1	1	1051		58.4	0	1	1148
51.8	1	0	1049		58.5	0	1	1147
51.9	1	0	1048		58.7	0	1	1146
52	1	0	1047		59	1	0	1145
52.3	1	1	1046		59.2	0	1	1144
52.7	1	1	1044		59.3	1	1	1143
53	2	0	1042		59.5	2	1	1141
53.2	0	1	1040		59.9	2	2	1138
53.3	0	1	1039		60	0	11	1134
53.4	0	1	1038		60.1	2	17	1123
54.1	0	2	1037		60.2	0	13	1104
54.3	1	0	1035		60.3	0	27	1091
54.5	2	0	1034		60.4	0	13	1064
54.8	1	0	1032		60.5	0	25	1051
54.9	0	1	1031		60.6	1	17	1026
55	1	1	1030		60.7	0	34	1008
55.1	0	1	1028		60.8	0	17	974
55.6	1	0	1027		60.9	0	16	957
55.7	1	0	1026		61	2	2	941
55.8	1	0	1025		61.2	0	3	937
55.9	1	0	1024		61.3	1	1	934
56.3	0	1	1023		61.4	0	4	932
56.7	1	0	1022		61.5	1	2	928
56.8	0	1	1021		61.6	0	1	925
57.1	2	0	1020		61.7	0	1	924
57.4	1	0	1018		61.8	1	2	923
57.6	1	1	1017		61.9	0	1	920
57.7	0	2	1015		62	0	1	919
58.1	0	1	1013		62.2	1	0	918
58.2	1	0	1012		62.4	1	0	917
58.3	0	1	1011		62.8	0	1	916
58.4	0	1	1010		62.9	1	0	915
58.6	0	1	1009		63.2	1	0	914
58.8	0	1	1008		63.7	0	1	913
58.9	1	2	1007		63.8	1	1	912
59	2	0	1004		63.9	2	1	910
59.1	1	0	1002		64.4	0	1	907
59.6	1	0	1001		64.8	1	0	906
59.7	0	1	1000		64.9	0	3	905
59.8	2	2	999		65.3	1	1	902
59.9	0	5	995		65.4	0	1	900
60	0	14	990		65.6	2	1	899
60.1	0	21	976		66.1	1	1	896
60.2	0	10	955		66.4	1	0	894
60.3	1	19	945		66.7	0	1	893
60.4	0	22	925		66.9	0	2	892
60.5	0	20	903		67	0	1	890
60.6	1	22	883		67.5	1	0	889
60.7	0	21	860		67.6	1	0	888
60.8	1	21	839		67.9	0	1	887
60.9	0	17	817		68.1	1	0	886
61	0	1	800		68.2	0	1	885
61.1	0	1	799		68.5	1	0	884
61.2	0	1	798		68.7	2	0	883
61.6	0	1	797		68.8	0	1	881
61.7	1	1	796		69.4	2	0	880
61.8	0	2	794		69.5	1	0	878
62.1	0	1	792		69.6	1	0	877
62.2	0	1	791		70	1	0	876
62.4	0	2	790		70.9	1	0	875
62.5	1	0	788		71.4	1	0	874
62.6	0	1	787		71.6	0	1	873
62.7	0	1	786		71.8	1	2	872
62.9	0	1	785		71.9	0	1	869
63.5	0	1	784		72	1	12	868
63.6	0	1	783		72.1	2	17	855
64	0	1	782		72.2	0	15	836
64.5	0	1	781		72.3	0	13	821
64.7	0	1	780		72.4	0	13	808
65.3	0	1	779		72.5	1	24	795
65.5	0	1	778		72.6	0	10	770
65.7	2	0	777		72.7	0	19	760
66.1	1	1	775		72.8	0	15	741
66.5	1	0	773		72.9	0	16	726
67.1	0	1	772		73	0	3	710
67.4	1	0	771		73.1	0	2	707
67.6	1	2	770		73.2	1	0	705
67.7	0	1	767		73.3	0	2	704
67.8	0	2	766		73.4	0	1	702
68.1	1	0	764		73.5	1	1	701
68.3	1	0	763		73.6	0	2	699
68.5	0	1	762		73.7	0	1	697
68.8	1	0	761		73.9	0	1	696
69.3	0	2	760		74	0	1	695
69.4	0	1	758		74.2	0	1	694
69.7	1	0	757		74.5	0	2	693
69.9	1	0	756		75	0	1	691
70.1	1	0	755		75.9	0	1	690
70.3	1	0	754		76.4	1	1	689
70.6	1	1	753		76.8	1	0	687
71.3	1	0	751		76.9	0	1	686
71.4	0	1	750		77.9	0	1	685
71.7	1	1	749		78.5	1	0	684
71.9	1	1	747		78.7	0	1	683
72	0	12	745		79	1	0	682
72.1	0	22	733		79.4	0	1	681
72.2	0	14	711		80.3	0	1	680
72.3	1	5	697		80.6	1	0	679
72.4	0	13	691		80.7	0	1	678
72.5	0	9	678		80.8	1	0	677
72.6	0	10	669		81	0	2	676
72.7	0	23	659		81.1	1	0	674
72.8	1	18	636		81.5	1	0	673
72.9	1	13	617		81.6	0	1	672
73	1	5	603		81.8	1	0	671
73.1	0	4	597		82.1	1	0	670
73.3	0	2	593		82.4	1	1	669
73.4	0	2	591		82.8	1	0	667
73.5	0	1	589		83.5	0	1	666
73.7	0	1	588		83.6	1	0	665
73.8	2	2	587		83.9	0	1	664
74.4	0	2	583		84	0	10	663
75.3	0	2	581		84.1	0	7	653
75.4	0	1	579		84.2	0	10	646
75.6	0	1	578		84.3	0	8	636
76	0	1	577		84.4	0	11	628
77.1	1	0	576		84.5	0	22	617
77.4	1	0	575		84.6	0	9	595
77.7	0	1	574		84.7	0	17	586
77.8	1	0	573		84.8	0	12	569
78.2	1	0	572		84.9	0	11	557
79.1	0	1	571		85	0	5	546
79.3	1	0	570		85.3	0	2	541
79.6	1	0	569		85.6	0	1	539
80	1	0	568		85.7	0	3	538
80.4	0	1	567		85.9	0	1	535
81.5	1	0	566		86.1	0	1	534
81.8	0	1	565		86.3	0	1	533
82.4	0	1	564		87.1	1	0	532
83.2	0	1	563		87.3	0	1	531
83.5	0	1	562		87.9	0	2	530
83.6	0	1	561		88.5	0	1	528
83.9	0	1	560		88.7	0	1	527
84	1	14	559		89	1	1	526
84.1	1	6	544		90.4	1	0	524
84.2	0	15	537		90.7	0	1	523
84.3	1	10	522		91.3	2	0	522
84.4	0	9	511		91.4	0	1	520
84.5	0	10	502		91.7	0	1	519
84.6	0	15	492		93.9	1	0	518
84.7	0	14	477		94.1	1	0	517
84.8	0	9	463		94.3	0	1	516
84.9	0	18	454		94.4	1	0	515
85	0	2	436		94.5	1	0	514
85.3	0	1	434		94.9	0	1	513
85.5	1	0	433		95.3	1	0	512
85.7	0	2	432		95.4	0	1	511
85.9	0	1	430		95.5	0	1	510
86.3	0	1	429		95.6	1	0	509
86.4	0	1	428		96	0	6	508
86.6	0	1	427		96.1	0	8	502
86.7	1	1	426		96.2	0	14	494
87.1	0	1	424		96.3	0	5	480
87.4	1	0	423		96.4	1	8	475
88.1	0	1	422		96.5	0	6	466
88.3	0	1	421		96.6	0	3	460
88.5	0	1	420		96.7	0	8	457
89	1	0	419		96.8	0	6	449
90.2	1	0	418		96.9	0	5	443
90.4	1	0	417		97	1	1	438
91	0	1	416		97.4	0	1	436
91.1	0	1	415		97.6	0	2	435
91.2	1	0	414		97.8	1	0	433
91.7	0	1	413		98.5	1	0	432
92.1	1	0	412		99.2	0	1	431
92.5	0	1	411		99.9	0	1	430
92.9	1	0	410		100.1	1	0	429
93	0	1	409		100.2	0	1	428
93.5	0	1	408		100.3	0	1	427
94.7	0	1	407		100.5	1	0	426
95.4	1	0	406		101.2	1	0	425
95.6	0	1	405		103.9	0	1	424
95.7	1	0	404		104.2	0	1	423
95.9	0	1	403		105.5	1	1	422
96	0	2	402		105.7	1	0	420
96.1	0	8	400		106.3	1	0	419
96.2	0	6	392		107.4	1	0	418
96.3	0	10	386		107.8	0	1	417
96.4	0	14	376		107.9	0	1	416
96.5	0	7	362		108	0	4	415
96.6	0	7	355		108.1	0	8	411
96.7	0	8	348		108.2	0	10	403
96.8	0	8	340		108.3	0	7	393
96.9	0	9	332		108.4	0	10	386
97	0	3	323		108.5	0	3	376
97.3	2	0	320		108.6	1	8	373
97.9	0	1	318		108.7	0	1	364
98.2	2	0	317		108.8	0	13	363
98.7	0	1	315		108.9	0	3	350
99.9	1	0	314		109.4	0	1	347
103.3	1	0	313		109.5	0	1	346
103.9	0	1	312		111.7	0	1	345
105.6	1	0	311		113.2	0	1	344
105.8	1	0	310		114	0	1	343
106.3	1	0	309		114.2	0	1	342
107	0	1	308		114.3	0	1	341
107.1	0	1	307		114.4	0	1	340
107.4	1	0	306		114.6	1	0	339
107.9	1	1	305		115.7	1	0	338
108	0	3	303		116.6	1	0	337
108.1	0	4	300		117.3	0	1	336
108.2	0	7	296		117.8	0	1	335
108.3	0	2	289		118.1	1	0	334
108.4	0	7	287		118.4	0	1	333
108.5	0	4	280		119.2	0	1	332
108.6	0	7	276		119.7	0	1	331
108.7	0	8	269		119.9	0	2	330
108.8	0	6	261		120	0	1	328
108.9	0	6	255		120.1	0	7	327
109	0	2	249		120.2	0	6	320
109.4	0	1	247		120.3	0	6	314
109.5	0	1	246		120.4	0	4	308
110.4	0	2	245		120.5	1	6	304
110.9	0	1	243		120.6	0	8	297
111.8	0	1	242		120.7	0	11	289
112.3	0	1	241		120.8	0	5	278
114.2	1	0	240		120.9	0	3	273
115.3	0	1	239		121	0	2	270
115.7	0	2	238		121.1	1	1	268
116.8	0	1	236		121.2	0	1	266
117.4	1	0	235		121.3	1	0	265
117.5	0	1	234		121.5	0	1	264
120	0	5	233		121.7	1	1	263
120.1	0	2	228		122.6	0	1	261
120.2	0	3	226		123.5	0	2	260
120.3	0	4	223		124.1	0	1	258
120.4	0	6	219		125.4	1	0	257
120.5	0	4	213		125.5	1	0	256
120.6	0	2	209		125.7	0	1	255
120.7	0	8	207		126.3	1	0	254
120.8	0	9	199		126.8	0	1	253
120.9	0	1	190		128.3	0	1	252
121	0	2	189		128.9	0	1	251
121.1	0	1	187		129	0	1	250
121.8	0	1	186		129.7	0	1	249
121.9	0	1	185		131.3	0	1	248
123.1	2	0	184		131.7	1	0	247
123.3	1	0	182		131.8	0	1	246
123.5	0	1	181		132	0	5	245
126	0	1	180		132.1	0	2	240
126.8	0	1	179		132.2	0	3	238
126.9	1	1	178		132.3	0	6	235
127.1	0	1	176		132.4	0	6	229
127.2	1	0	175		132.5	0	6	223
129.9	0	1	174		132.6	0	5	217
131.9	0	1	173		132.7	0	8	212
132	0	5	172		132.8	0	10	204
132.1	0	6	167		132.9	0	6	194
132.2	0	1	161		133	0	1	188
132.3	0	4	160		133.4	0	1	187
132.4	0	7	156		134.1	0	1	186
132.5	0	6	149		134.2	0	1	185
132.6	0	5	143		134.3	0	1	184
132.7	0	5	138		134.4	1	0	183
132.8	0	2	133		136.9	0	1	182
132.9	0	4	131		137.2	0	1	181
133	0	2	127		138.1	0	1	180
133.1	0	1	125		138.9	0	1	179
133.3	1	0	124		139	1	0	178
133.4	1	0	123		139.1	0	1	177
133.6	0	1	122		139.3	1	1	176
133.8	0	1	121		139.9	1	0	174
135	0	1	120		140.1	0	1	173
135.5	0	1	119		140.7	1	0	172
135.7	0	1	118		141.8	0	1	171
136.8	1	0	117		142.3	0	2	170
137.6	0	1	116		142.9	0	1	168
138.9	0	1	115		143.3	0	1	167
139.4	0	1	114		143.5	1	0	166
139.8	0	1	113		144	0	5	165
141	0	1	112		144.1	0	3	160
141.7	0	1	111		144.2	0	3	157
142.4	1	0	110		144.3	0	6	154
144	0	1	109		144.4	0	2	148
144.1	0	3	108		144.5	0	4	146
144.2	0	2	105		144.6	0	5	142
144.3	0	3	103		144.7	0	5	137
144.5	0	6	100		144.8	0	1	132
144.6	0	2	94		144.9	0	4	131
144.7	0	7	92		145	0	1	127
144.8	0	5	85		145.1	0	1	126
144.9	0	3	80		145.7	0	1	125
145	0	1	77		146.7	0	1	124
145.1	0	1	76		146.9	0	1	123
145.5	0	1	75		147.7	0	1	122
146.5	1	0	74		149.4	0	1	121
153	0	1	73		152.8	1	0	120
155.8	0	1	72		155.6	0	2	119
155.9	1	0	71		155.7	0	1	117
156	0	3	70		156	0	2	116
156.3	0	2	67		156.1	0	4	114
156.4	0	5	65		156.2	0	4	110
156.5	0	1	60		156.3	0	1	106
156.6	0	2	59		156.4	0	5	105
156.7	0	4	57		156.5	0	5	100
156.8	0	6	53		156.6	0	2	95
157.8	0	1	47		156.7	0	6	93
158.1	0	2	46		156.8	0	6	87
158.6	0	1	44		156.9	0	1	81
159.1	0	1	43		157	0	1	80
159.6	0	1	42		157.6	0	1	79
160.1	0	1	41		158.3	0	1	78
163.1	0	1	40		160.5	0	1	77
165.1	1	0	39		161.8	0	1	76
167.1	1	0	38		167.5	0	1	75
168.1	0	1	37		168	0	1	74
168.2	0	4	36		168.1	0	3	73
168.3	0	1	32		168.2	0	6	70
168.4	0	3	31		168.3	0	1	64
168.6	0	2	28		168.4	0	4	63
168.7	0	1	26		168.5	0	2	59
168.8	0	4	25		168.6	0	1	57
169.2	0	1	21		168.7	0	2	56
169.3	0	1	20		168.8	0	3	54
169.7	0	1	19		168.9	0	2	51
172.4	0	1	18		172.7	0	1	49
173	0	1	17		173.2	0	1	48
178.1	1	0	16		174.5	0	1	47
180.1	0	1	15		174.9	0	1	46
180.5	0	2	14		175.5	0	1	45
180.6	0	1	12		180.1	0	5	44
180.8	0	1	11		180.2	0	1	39
181.3	0	1	10		180.3	0	2	38
181.9	0	1	9		180.4	0	2	36
192.3	0	1	8		180.5	0	2	34
192.5	0	2	7		180.6	0	2	32
205.5	0	1	5		180.8	0	6	30
216.2	0	1	4		180.9	0	1	24
216.6	0	1	3		187	0	1	23
228.4	0	1	2		192	0	1	22
228.7	0	1	1		192.1	0	2	21
					192.3	0	1	19
					192.7	0	2	18
					192.8	0	2	16
					198.4	0	1	14
					204	0	1	13
					204.4	0	2	12
					204.6	0	1	10
					204.8	0	2	9
					207.1	0	1	7
					216.2	0	1	6
					216.3	0	1	5
					216.6	0	1	4
					228.1	0	1	3
					228.5	0	1	2
					240.4	0	1	1
